# Supplementary material for: Quantification of Seventeen Phenolic Acids in Non-Soy Tempeh Alternatives Based on Legumes, Pseudocereals, and Cereals
Source: Foods. 2025 Jun 26;14(13):2273. doi: 10.3390/foods14132273 (PMC12248807; doi:10.3390/foods14132273)
Supplement: Supplementary file 1 [file foods-14-02273-s001.zip]

Archive with 1 entries (1 files):
- foods-3725758-supplementary.pdf
